# Supplementary material for: Poly(A) capture full length cDNA sequencing improves the accuracy and detection ability of transcript quantification and alternative splicing events
Source: Sci Rep. 2022 Jun 22;12:10599. doi: 10.1038/s41598-022-14902-7 (PMC9217819; doi:10.1038/s41598-022-14902-7)
Supplement: Supplementary file 2 — Supplementary Information 2. [file 41598_2022_14902_MOESM2_ESM.xlsx]

## Sheet: Sheet1
Supplemental table.1 Sequencing data
			reads mapped to exon (%)			reads mapped to other than exon (%)
Sample	read number	mapped reads (properly paired) (%)	CDS exon (%)	5'UTR exon (%)	3'UTR exon (%)	intron (%)	TSS up (%)	TSS down (%)	p-value*
Total RNA Sequencing	4797122	4113912 (85.76)	3728667 (77.7)	209797 (4.4)	600385 (12.5)	10728 (0.2)	224101 (4.7)	23443 (0.5)
			3891761 (94.6)			222151 (5.4)
Genomic DNA Sequencing	4800000	3913634 (81.53)	770465 (16.1)	558587 (11.6)	531621 (11.1)	508507 (10.6)	12365897 (25.8)	1194221 (24.9)
			1518490 (38.8)			2395144 (61.2)			< 2.2e-16
DNaseI-treated Sequencing	4800000	3612562 (75.26)	3032723 (63.2)	307185 (6.4)	557859 (11.6)	15456 (0.32)	843309 (17.6)	43470 (0.9)
			2933400 (81.2)			679162 (18.8)			< 2.2e-16
Poly(A) Capture Sequencing	4800000	4187136 (87.24)	4043692 (84.2)	204673 (4.3)	509579 (10.6)	4206 (0.09)	27687 (0.6)	10163 (0.2)
			4149452 (99.1)			37684 (0.9)			< 2.2e-16
* Fisher's exact test comparing to Total RNA Sequencing. Calculated by R 4.1.3 (https://www.R-project.org/)
